# Supplementary material for: Assessment of Genetic Diversity and Structure of Large Garlic (Allium sativum) Germplasm Bank, by Diversity Arrays Technology “Genotyping-by-Sequencing” Platform (DArTseq)
Source: Front Genet. 2017 Jul 20;8:98. doi: 10.3389/fgene.2017.00098 (PMC5517412; doi:10.3389/fgene.2017.00098)
Supplement: Supplementary file 3 [file Data_Sheet_1.XLSX]

## Sheet: Hoja1
ID	Taxon	Description	Origin
1	Allium sativum	–	Cabeza del Obispo (Sevilla, Spain)		Supplementary Table 1 - Original garlic accessions*.
2	Allium sativum	Spanish Purple	Pedroñeras (Cuenca, Spain)
3	Allium sativum	Spanish Purple	Cordoba (Spain)
7	Allium sativum	Purple	France
14	Allium sativum	–	Taiwan
16	Allium sativum	Spanish Purple	Setiles (Guadalajara, Spain)
17	Allium sativum	Spanish Purple	Simeu (Mallorca, Spain)
19	Allium sativum	Spanish Purple	Mahon (Mallorca, Spain)
20	Allium sativum	Spanish White	–
21	Allium sativum	Spanish Purple	Terrinches (Ciudad Real, Spain)
27	Allium sativum	Spanish Purple	Villarubia (Cordoba, Spain)
28	Allium sativum	Spanish White	Villarubia (Cordoba, Spain)
29	Allium sativum	Spanish Purple	Mondejar (Guadalajara, Spain)
30	Allium sativum	Pink	Almoguera (Guadalajara, Spain)
32	Allium sativum	Purple	Lanteira (Granada, Spain)
33	Allium sativum	Purple	Lanteira (Granada, Spain)
36	Allium sativum	Purple	–
37	Allium sativum	Spanish Purple	Terrinches (Ciudad Real, Spain)
38	Allium sativum	Spanish Purple	Alhambra (Ciudad Real, Spain)
39	Allium sativum	French White	–
41	Allium sativum	Ajofrin	–
43	Allium sativum	Red	Bañolas (Gerona, Spain)
44	Allium sativum	Chinese	–
45	Allium sativum	Basic	–
47	Allium sativum	–	Morocco
50	Allium sativum	Christ	–
51	Allium sativum	Spanish White	Ronda (Malaga, Spain)
54	Allium sativum	Spanish White	Vallelado (Segovia, Spain)
59	Allium sativum	Spanish Purple	Pedroñeras (Cuenca, Spain)
74	Allium spp. (cultivated hexaploid)	Giant	Netherlands
76	Allium sativum	–	Antequera (Malaga, Spain)
77	Allium sativum	Red	Bañolas (Gerona, Spain)
78	Allium sativum	Basic	–
79	Allium sativum	Chinese White	–
85	Allium sativum	Red	Rute (Cordoba, Spain)
86	Allium sativum	Red	Bañolas (Gerona, Spain)
87	Allium sativum	Red	Castro (Cordoba, Spain)
88	Allium sativum	Red	Bañolas (Gerona, Spain)
89	Allium sativum	–	Pedroche (Cordoba, Spain)
91	Allium sativum	Seversky Palicak	–
92	Allium sativum	Creole	–
96	Allium sativum	Ophioscorodon	–
98	Allium sativum	Adizanskij	–
100	Allium sativum	Chines	–
101	Allium sativum	Spanish White	Huelma (Jaen, Spain)
102	Allium sativum	Spanish White	Huelma (Jaen, Spain)
107	Allium sativum	Spanish Purple	Jaen (Spain)
109	Allium sativum	Red	Falces (Navarre, Spain)
110	Allium sativum	Red	La Carlota (Cordoba, Spain)
114	Allium sativum	–	Villatoya (Albacete, Spain)
116	Allium sativum	–	Galicia (Spain)
117	Allium sativum	Brown	Salamanca (Spain)
119	Allium sativum	–	La Serena (Badajoz, Spain)
120	Allium sativum	Spanish Purple	Olula del Rio (Almeria, Spain)
123	Allium sativum	Spanish Purple	Padules (Almeria, Spain)
124	Allium sativum	Spanish Purple	Tabernas (Almeria, Spain)
125	Allium sativum	Spanish Purple	Padul (Granada, Spain)
126	Allium sativum	Kamara	–
127	Allium sativum	Spanish White	Torrecampo (Cordoba, Spain)
130	Allium sativum	Salvador	–
131	Allium sativum	Spanish Purple	Gador (Almeria, Spain)
132	Allium sativum	Spanish Purple	Fuente Victoria (Almeria, Spain)
136	Allium sativum	Spanish Purple	Nigüelas (Granada, Spain)
137	Allium sativum	Spanish White	Hinojosa del Duque (Cordoba, Spain)
138	Allium sativum	Spanish Purple	Monturque (Cordoba)
139	Allium sativum	Spanish Purple	Acequias (Granada, Spain)
140	Allium sativum	Spanish Purple	Olula del Rio (Almeria, Spain)
141	Allium sativum	Spanish Purple	Purullena (Granada, Spain)
149	Allium sativum	Spanish Purple	Padul (Granada, Spain)
150	Allium sativum	Spanish Purple	Acequias (Granada, Spain)
151	Allium sativum	Spanish Purple	Santa Cruz (Cordoba, Spain)
152	Allium sativum	Spanish Purple	Trevelez (Granada, Spain)
158	Allium sativum	Spanish Purple	Ugijar (Granada, Spain)
161	Allium sativum	Spanish Purple	–
162	Allium sativum	Cardenal Liv	–
166	Allium sativum	Spanish Purple	–
167	Allium spp. (cultivated hexaploid)	Giant	Navas de la Concepcion
171	Allium sativum	Brown	Castilleja de la Cuesta (Sevilla, Spain)
172	Allium sativum	Brown	Corteconcepcion (Huelva, Spain)
173	Allium sativum	Brown	Santa Ana la Real (Huelva, Spain)
176	Allium sativum	Brown	Cerro de Andevalo (Huelva, Spain)
189	Allium spp.	–	Castilleja de la Cuesta (Sevilla, Spain)
193	Allium spp.	–	La Carlota (Cordoba, Spain)
217	Allium spp.	–	Villanueva de la Reina (Jaen, Spain)
219	Allium spp.	–	La Carlota (Cordoba, Spain)
225	Allium spp.	–	Estepona (Malaga)
238	Allium sativum	Spanish White	Mondoñedo (Lugo, Spain)
239	Allium spp. (cultivated hexaploid)	Giant	Ribadeo (Lugo, Spain)
243	Allium sativum	–	Santa Comba (La Coruña, Spain)
246	Allium sativum	Pink	Tegucigalpa (Honduras)
263	Allium sativum	White Roppen	–
265	Allium sativum	Nigata Sado	–
266	Allium sativum	Ibaraki	–
268	Allium sativum	White Roppen	–
270	Allium sativum	Hamamtsu	–
272	Allium sativum	Shimane Tsunozu	–
273	Allium sativum	Kochi Daikyu	–
274	Allium sativum	Kagoshima	–
276	Allium sativum	Toroku-Kuroba-Kokotsu	–
278	Allium sativum	Bansei	–
280	Allium sativum	–	Taiwan
296	Allium sativum	Red	Peñalsordo (Badajoz, Spain)
297	Allium sativum	Spanish Purple	El Vacar (Cordoba, Spain)
299	Allium sativum	Talca	–
300	Allium sativum	Spanish White	Mallorca (Spain)
328	Allium sativum	Arica	–
332	Allium sativum	Mabegondo	–
334	Allium sativum	Vallemar	–
335	Allium sativum	Spanish White	Puenteviesgo (Cantabria, Spain)
338	Allium sativum	Thermidrome	–
339	Allium sativum	Fructidor	–
342	Allium sativum	Spanish Purple	Cazorla (Jaen, Spain)
343	Allium sativum	Spanish Purple	Laujar de Andarax (Almeria, Spain)
344	Allium sativum	Spanish Purple	Albox (Almeria, Spain)
348	Allium sativum	Spanish Purple	Velez Rubio (Almeria, Spain)
349	Allium sativum	Spanish Purple	Velez Rubio (Almeria, Spain)
353	Allium sativum	Spanish Purple	Mula (Murcia, Spain)
354	Allium spp.	Giant	Alhama (Granda, Spain)
356	Allium sativum	Spanish Purple	Barranda (Murcia, Spain)
360	Allium sativum	Spanish White	Campanario (Badajoz, Spain)
363	Allium sativum	Spanish Purple	Guadalupe (Caceres, Spain)
364	Allium spp.	Allium porrum	Guadalupe (Caceres, Spain)
366	Allium sativum	Spanish Purple	Valdecaballeros (Badajoz, Spain)
367	Allium sativum	Chinese Purple	Valdecaballeros (Badajoz, Spain)
368	Allium sativum	Spanish White	Navalmoral de la Mata (Caceres, Spain)
369	Allium sativum	Spanish Purple	Navalmoral de la Mata (Caceres, Spain)
373	Allium sativum	Sendai	–
376	Allium sativum	–	Alaejos (Valladolid, Spain)
377	Allium sativum	Puentenuevo	–
379	Allium spp. (cultivated hexaploid)	Chilote	–
380	Allium sativum	–	Cubo de Don Sancho (Salamanca, Spain)
384	Allium sativum	–	Argujillo (Zamora, Spain)
386	Allium sativum	–	Casas del Conde (Salamanca, Spain)
389	Allium sativum	–	Tolilla (Zamora, Spain)
390	Allium sativum	–	Gergal (Almeria, Spain)
403	Allium sativum	Rusuli Niri	–
404	Allium sativum	Bogatyr	–
409	Allium sativum	Kartuli Niori	–
418	Allium sativum	–	Pedraja de Portillo (Valladolid, Spain)
423	Allium sativum	–	La Santa Espina (Valladolid, Spain)
424	Allium sativum	Spanish White	Alaejos (Valladolid, Spain)
425	Allium sativum	–	Fuentelapeña (Zamora, Spain)
431	Allium sativum	–	Zamora (Spain)
432	Allium sativum	–	Zamora (Spain)
433	Allium sativum	–	Zamora (Spain)
434	Allium sativum	–	Zamora (Spain)
438	Allium sativum	–	Zamora (Spain)
440	Allium sativum	–	Zamora (Spain)
444	Allium sativum	–	Leon (Spain)
452	Allium sativum	Spanish White	Monzon (Huesca, Spain)
454	Allium sativum	Red	Yegen (Granada, Spain)
457	Allium sativum	–	Rañeces (Asturias, Spain)
459	Allium sativum	Giant	–
461	Allium sativum	–	Tineo (Asturias, Spain)
464	Allium sativum	–	Pola de Siero (Asturias, Spain)
467	Allium sativum	Spanish White	Libardon (Asturias, Spain)
469	Allium sativum	–	Betanzos (Asturias, Spain)
470	Allium sativum	–	Betanzos (Asturias, Spain)
486	Allium sativum	–	Teruel (Spain)
487	Allium sativum	–	Teruel (Spain)
489	Allium sativum	–	Teruel (Spain)
491	Allium sativum	–	Teruel (Spain)
494	Allium sativum	–	Teruel (Spain)
497	Allium sativum	–	Teruel (Spain)
502	Allium sativum	–	Zaragoza (Spain)
504	Allium sativum	–	Zaragoza (Spain)
506	Allium sativum	–	Egypt
510	Allium sativum	–	Egypt
511	Allium sativum	–	Egypt
513	Allium sativum	–	Egypt
514	Allium sativum	–	Egypt
517	Allium sativum	–	Italy
520	Allium sativum	–	Susanville (California, USA)
522	Allium sativum	Organic Elephant	–
523	Allium sativum	Soft Neck	Poland
526	Allium sativum	Premium White	–
533	Allium sativum	Spanish White	Mendoza (Alava, Spain)
536	Allium sativum	Messidrome	–
540	Allium sativum	–	Hungary
541	Allium sativum	Don Rafael	–
542	Allium sativum	Red	–
543	Allium sativum	Red	–
545	Allium sativum	Red	–
547	Allium sativum	–	Russia
550	Allium sativum	Cazador	–
553	Allium sativum	–	Santa Cruz (Cordoba, Spain)
556	Allium sativum	Nevado	–
559	Allium sativum	Inco	–
566	Allium sativum	Red	Falkland Islands (UK)
568	Allium sativum	Colorado	–
570	Allium sativum	Colorado	–
572	Allium sativum	Colorado	–
574	Allium sativum	Colorado	–
577	Allium sativum	Colorado	–
578	Allium sativum	Colorado	–
582	Allium sativum	Southern	–
583	Allium sativum	Northern	–
584	Allium sativum	Gostoso	–
585	Allium sativum	Chonan	–
592	Allium sativum	–	Mondoñedo (Lugo, Spain)
694	Allium sativum	Spanish Purple	Pedroñeras (Cuenca, Spain)
715	Allium sativum	Spanish Purple	Bayarcal (Almeria, Spain)
716	Allium spp.	Giant	Frailes (Jaen, Spain)
717	Allium sativum	–	Cabra de San Cristo (Jaen, Spain)
718	Allium sativum	–	Albanchez de Magina (Jaen, Spain)
720	Allium sativum	–	Bedmar (Jaen, Spain)
722	Allium sativum	–	Belmez de la Moraleda (Jaen, Spain)
750	Allium sativum	Purple	–
752	Allium sativum	Purple	–
753	Allium sativum	White	–
774	Allium sativum	Red	–
775	Allium sativum	Red	–
776	Allium sativum	White	–
779	Allium sativum	Red	–
C1	Allium sativum	Chinese white	–
C2	Allium sativum	Chinese purple	–
C3	Allium sativum	Spanish purple	–
C4	Allium sativum	Spanish white	–
C5	Allium sativum	Brazilian	–
G	Allium sativum	Spanish purple	–
K	Allium sativum	Spanish purple	–
L	Allium sativum	Spanish white	–
*Accessions without information were not included in the list (4, 10, 12, 13, 26, 64, 71, 90, 92, 93, 301 to 303, 314, 315, 324, 391, 394, 396, 427, 429, 430, 449, 466, 530, 531, 537, 587, 588, 590, 591, 593, 595, 596, 598, 600, 603 to 605, 607, 609, 614 to 619, 627, 630, 633, 634 to 637, 641 to 643, 651, 652, 654, 658 to 661, 664, 669, 670, 672 to 676, 680, 684, 685, 687, 688, 693, 696 to 698, 7…
