# Supplementary material for: Assessment of Genetic Diversity and Structure of Large Garlic (Allium sativum) Germplasm Bank, by Diversity Arrays Technology “Genotyping-by-Sequencing” Platform (DArTseq)
Source: Front Genet. 2017 Jul 20;8:98. doi: 10.3389/fgene.2017.00098 (PMC5517412; doi:10.3389/fgene.2017.00098)
Supplement: Supplementary file 4 [file Data_Sheet_2.XLSX]

## Sheet: Sheet1
ID
1		Supplementary Table 2 - Unique garlic accessions.
4
7		*Randomly chosen samples to be kept from each of the 19 redundant groups.
10
12
26
27
28
29
30
33
36
39
41
43
44
45
47
50
51
54
74
76
78
86
87
88
89
91
92
96
98
100
101
109
114
119
120*
123
126
136
137
140
141
149
154
161
167*
173
176
189
193
217
219
239
243
246
249
263
266
270
272
273
274
276*
278
296
297
299*
300
301
302
303
315
324*
328
332
334
339
342
343*
348
353
354
356*
358
363
364
367
369
373
376
377*
386
389
391
394
396
403
404
409
418*
423
424*
425*
427*
430
432
440
444
449
452*
459
469
487
491
494
502
504
506
510
511
514
520
523
530
542
543
550*
556
559*
566
570
572
574
577
578
582*
583
584
588
591
592
593*
595
599
600
605*
607*
618
630
636
643
658
659
660
661
664
669
670
672
673
674
680
684
685
687
688
697
698
702
703
713
716
722
724
725
729
731
732
739
745
747
750
752
753
754
757
760
762
763
767
769
770
771
772
774
775
776
777
778
779
780
781
783
785
787
788
789
793
800
802
804
805
806
807
808
809
810
811
812
813
814
815
816
821
822
823
824
827
831
832
833
834
835
837
838
840
842
843
845
846
847
871
872
873
874
875
876
877
878
879
893
900
901
902
903
905
907
908
909
911
950
951
952
953
955
956
958
959
960
962
963
964
965
966
1000
