# Supplementary material for: Assessment of Genetic Diversity and Structure of Large Garlic (Allium sativum) Germplasm Bank, by Diversity Arrays Technology “Genotyping-by-Sequencing” Platform (DArTseq)
Source: Front Genet. 2017 Jul 20;8:98. doi: 10.3389/fgene.2017.00098 (PMC5517412; doi:10.3389/fgene.2017.00098)
Supplement: Supplementary file 5 [file Data_Sheet_3.XLSX]

## Sheet: Sheet1
Groups (ID)
Group 1		Supplementary Table 3 - Redundant garlic accessions.
735
377*		*Randomly chosen samples to be kept from each of the 19 redundant groups.
717
675
718
676
723
Group 2
90
434
127
424*
467
335
20
553
368
457
536
71
634
433
470
130
360
531
464
727
Group 3
238
452*
466
461
707
Group 4
431
425*
380
438
Group 5
559*
533
Group 6
641
418*
16
540
338
633
314
651
Group 7
615
150
225
344
356*
280
541
598
642
110
17
252
13
654
486
545
744
715
171
79
139
614
637
603
14
2
59
3
125
37
166
38
77
21
132
526
585
547
617
489
619
696
708
720
711
733
736
85
107
131
366
705
709
Group 8
172
427*
429
652
590
156
158
454
379
604
635
19
349
390
Group 9
138
32
343*
616
Group 10
117
324*
497
124
162
64
568
694
Group 11
593*
596
Group 12
550*
627
742
701
Group 13
605*
609
Group 14
120*
587
Group 15
268
607*
517
116
Group 16
582*
537
693
Group 17
299*
513
726
Group 18
276*
265
Group 19
167*
522
