# Supplementary material for: Assessment of Genetic Diversity and Structure of Large Garlic (Allium sativum) Germplasm Bank, by Diversity Arrays Technology “Genotyping-by-Sequencing” Platform (DArTseq)
Source: Front Genet. 2017 Jul 20;8:98. doi: 10.3389/fgene.2017.00098 (PMC5517412; doi:10.3389/fgene.2017.00098)
Supplement: Supplementary file 6 [file Data_Sheet_4.XLSX]

## Sheet: Hoja1
ID	PC1	PC2	PC3
1	-0.0378132	0.039328	0.000355133		Supplementary Table 4 – PCoA coordinates.
2	-0.0405456	0.0395905	-0.00247511
3	-0.0440073	0.0413964	-0.00402728
4	-0.0647168	0.0268703	0.0099603
7	-0.0342395	-0.031426	0.0203922
10	-0.0372538	-0.0311329	0.0189133
12	-0.00540563	-0.0391028	0.0313342
13	-0.0385188	0.038542	0.000365755
14	-0.0220706	0.0310602	0.0096284
16	-0.0213157	0.0274028	0.007668
17	-0.0322532	0.03651	0.00455106
19	-0.0208968	0.0301814	0.00873095
20	-0.0157767	-0.0520117	-0.0398195
21	-0.032981	0.0371824	0.00267031
26	-0.00499221	-0.0537972	-0.0301369
27	-0.00777485	0.0245368	0.0170343
28	-0.0236693	0.0321065	0.00753388
29	0.00222066	0.0175595	0.0222258
30	-0.00855865	0.0216027	0.0148541
32	-0.0312304	0.0359196	0.00476077
33	-0.002457	0.0150931	0.0158401
36	-0.0160688	-0.0520305	-0.0409092
37	-0.026679	0.0338457	0.00583813
38	-0.0330157	0.0364153	0.00292963
39	0.00133507	-0.0557993	-0.0267268
41	-0.0289976	0.0350167	0.00501933
43	-0.00219211	-0.0546988	-0.0289037
44	-0.00799184	-0.0545208	-0.0344303
45	0.000122855	-0.0548395	-0.0280084
47	-0.0152514	0.0252355	0.0128315
50	-0.0158574	-0.0492625	-0.0354027
51	-0.0442105	-0.058171	-0.0132676
54	0.0150542	-0.0522558	-0.0142013
59	-0.0267302	0.0344283	0.00610607
64	-0.0142182	0.0257657	0.0122039
71	-0.0153927	-0.0521151	-0.0397088
74	-0.0149591	0.0264101	0.0126196
76	-0.038688	-0.043524	-0.0497501
77	-0.0233842	0.0307015	0.0076876
78	-0.0700262	-0.0522191	-0.0209392
79	-0.0172406	0.0284782	0.012441
85	-0.034016	0.0360208	0.00190063
86	-0.00593172	0.0166572	0.0154624
87	0.0184102	0.005399	0.0275294
88	-0.0291669	-0.0485876	-0.0485021
89	-0.0295495	0.0331768	0.0042092
90	-0.025802	-0.0495936	-0.0475777
91	0.0100168	0.00715082	0.0220938
92	-0.0285521	0.0346554	0.00662416
96	-0.0277431	-0.0494054	-0.04678
98	-0.0380462	0.0396085	0.000348765
100	-0.0267884	-0.0487369	-0.0473683
101	-0.0379105	0.038154	-8.5e-05
107	-0.0406787	0.0393189	-0.000671054
109	-0.00286612	-0.0531213	-0.0298018
110	-0.0326237	0.0349285	0.00157116
114	0.0375908	-0.0116245	0.0371344
116	-0.0113737	0.0201985	0.0127779
117	-0.0327821	0.0361189	0.0031502
119	0.0075628	0.0134845	0.0255532
120	-0.0216575	0.0288201	0.00840475
123	-0.027311	0.0336552	0.0046731
124	-0.0405155	0.0399362	-0.000910519
125	-0.0376342	0.0380258	0.000383601
126	0.360496	0.00730276	0.00159393
127	-0.0274154	-0.0494845	-0.0475665
130	-0.0270598	-0.0498726	-0.0460225
131	-0.0362526	0.0370701	0.00115074
132	-0.0321153	0.0357165	0.00291978
136	-0.0106418	0.0243269	0.016346
137	-0.0371915	0.0379915	0.00133578
138	-0.035185	0.0381754	0.0026927
139	-0.0383264	0.0393294	-0.000474035
140	-0.0178982	0.0291531	0.0122407
141	-0.00859681	0.022185	0.0165716
149	-0.00639262	0.0240016	0.0170262
150	-0.0419128	0.0411115	-0.00331733
154	-0.0198634	0.0300313	0.00924166
156	-0.0347309	0.0349533	0.000660076
158	-0.041075	0.0404421	-0.00202792
161	-0.00187362	0.0204312	0.0184876
162	-0.0201806	0.0294591	0.00871045
166	-0.0232016	0.032461	0.00822312
167	0.294949	0.00694618	0.006634
171	-0.0336929	0.0401491	0.00201075
172	-0.0388407	0.039184	-0.00014204
173	-0.00754628	0.0224204	0.0157332
176	0.347413	0.00839718	0.00116045
189	0.143344	-0.0640033	-0.303174
193	0.265822	-0.0138226	0.00902535
217	0.343524	0.0061475	0.00167064
219	0.195724	-0.0269777	0.0224101
225	-0.0271114	0.0341403	0.00589573
238	-0.0179559	-0.0515863	-0.0406938
239	0.311984	0.00537993	0.0083608
243	-0.00912231	-0.0377022	0.0302016
246	0.0835291	-0.0395763	0.0400454
249	-0.0252527	0.0331801	0.00711661
252	-0.0412749	0.0404371	-0.00145934
263	-0.012601	-0.0786417	0.10266
265	-0.0558888	-0.0807476	0.110506
266	-0.001633	-0.00172505	0.0111287
268	-0.0349595	0.033099	0.00027412
270	-0.0331858	-0.0764946	0.06908
272	-0.0417226	-0.0780769	0.109754
273	-0.0308762	-0.082852	0.108103
274	0.00160607	-0.0734007	0.0986482
276	-0.0453284	-0.0840124	0.11188
278	-0.0234864	-0.0857928	0.0975005
280	-0.0272713	0.0332542	0.00619685
296	-0.0213279	0.0407529	0.00522821
297	0.000392189	0.0156597	0.0238906
299	-0.0186546	-0.0355689	0.0263595
300	-0.0104753	-0.0576741	0.0411869
301	0.0205886	-0.0525117	0.0535319
302	-0.00758288	-0.0527512	0.0534237
303	-0.0323077	0.0367515	0.0030988
314	-0.0245711	0.027253	0.0054186
315	0.0142828	-0.0430762	0.0346631
324	-0.0173042	0.0294456	0.0104113
328	0.000519177	-0.0420955	0.0341468
332	0.00878177	0.0119092	0.0244555
334	-0.029938	-0.0329723	0.0222991
335	-0.0118733	-0.054262	-0.0367924
338	-0.0184872	0.0243795	0.00730752
339	-0.00340979	0.0176106	0.0191768
342	0.0066912	0.0137254	0.0245139
343	-0.0306033	0.0370046	0.00418016
344	-0.0270108	0.0352522	0.00636623
348	-0.00374649	-0.0409954	0.0325499
349	-0.0256172	0.0322998	0.00638101
353	0.281582	0.00560856	0.00871772
354	0.222991	-0.000530611	0.0113674
356	-0.0179757	0.0292751	0.0116247
358	-0.0313686	-0.0331186	0.0214745
360	-0.0212746	-0.0507389	-0.0446351
363	-0.0172831	-0.0366079	0.0282181
364	0.243586	-0.000254961	0.0120653
366	-0.0398713	0.0395218	-0.000151324
367	-0.041875	-0.0252217	0.022055
368	-0.0246329	-0.0501193	-0.0464648
369	-0.0359758	-0.0316453	0.0204955
373	-0.0152493	-0.0805235	0.104518
376	-0.00653639	-0.0550536	-0.0325893
377	-0.0378432	-0.0303592	0.0189167
379	-0.0297706	0.0333367	0.00459561
380	-0.0201087	-0.0507648	-0.0428758
386	0.309635	0.00910638	0.00564991
389	0.00783679	-0.0570604	-0.0214859
390	-0.0249958	0.0316067	0.00733603
391	-0.0463498	-0.0795368	0.109986
394	-0.0166442	-0.0369859	0.0276684
396	-0.0408134	-0.0812038	0.112237
403	-0.0223172	-0.0500213	-0.0431805
404	-0.0131799	-0.051893	0.0517734
409	-0.0261537	-0.0487942	-0.0464782
418	-0.0325486	0.0305599	0.000873976
423	-0.0222104	-0.0510718	-0.0457009
424	-0.0177867	-0.0522151	-0.0415584
425	-0.0217582	-0.0503166	-0.0438798
427	-0.0341981	0.0368423	0.00198858
429	-0.0408671	0.0380805	-0.00114279
430	-0.0575649	0.0316489	0.00686347
431	-0.0220611	-0.0501384	-0.0437601
432	0.0017644	-0.0551953	-0.0258413
433	-0.020531	-0.050772	-0.0433782
434	-0.0303327	-0.0478437	-0.0495526
438	-0.0276594	-0.049738	-0.0496319
440	0.0100816	-0.0555771	-0.0186868
444	-0.0461085	0.0411635	-0.00402914
449	-0.0459638	0.0413807	-0.00395009
452	-0.0243551	-0.050333	-0.04513
454	-0.0418435	0.0374395	-0.00145075
457	-0.0249311	-0.0504016	-0.0463937
459	0.239237	0.0107836	0.00637289
461	-0.0262412	-0.0493534	-0.0472484
464	-0.0287504	-0.0487685	-0.0485375
466	-0.0183887	-0.0511527	-0.041713
467	-0.0277658	-0.0494416	-0.0477086
469	-0.0277345	-0.0495949	-0.0576447
470	-0.0290431	-0.0485872	-0.0484714
486	-0.0327132	0.0365002	0.00261326
487	-0.0298618	0.0353937	0.0056499
489	-0.0222936	0.0309294	0.00844528
491	-0.0286083	0.0354983	0.00512593
494	-0.00725226	-0.0533544	-0.0331795
497	-0.0328571	0.0367153	0.00452338
502	-0.0402718	0.0405211	-0.000663786
504	0.260876	-0.0134918	0.00197508
506	-0.0366101	0.0379998	0.00082465
510	0.00564909	-0.0420254	0.0365378
511	-0.0300693	-0.0331759	0.0221951
513	-0.0372222	-0.0309419	0.0186262
514	-0.0380756	-0.0304848	0.0176554
517	-0.0352779	0.0324864	-0.000229652
520	-0.00744126	-0.053571	-0.0339534
522	0.313535	0.0076177	0.00678422
523	0.225099	-0.015841	0.0105484
526	-0.0438125	0.041494	-0.00294869
530	-0.0315559	0.0319712	0.00173753
531	-0.027535	-0.0490821	-0.048399
533	-0.0213486	-0.0501493	-0.0436615
536	-0.0274096	-0.0492153	-0.0476111
537	-0.0329311	0.0347875	0.00407619
540	-0.0364781	0.0329309	0.000389882
541	-0.0321058	0.0350482	0.00409785
542	-0.0173332	0.027634	0.0121645
543	-0.0342177	0.0352974	0.00233324
545	-0.0302231	0.0356687	0.00354519
547	-0.0184156	0.028636	0.0101051
550	-0.0371099	0.0359135	0.00114882
553	-0.0234579	-0.0492615	-0.0487055
556	-0.0173422	-0.0519377	-0.0415902
559	-0.0112483	-0.0516113	-0.0357989
566	-0.00546024	0.0195845	0.0167363
568	-0.0332725	0.0373243	0.00220603
570	-0.00696153	0.0197962	0.0169382
572	0.00803343	0.0118022	0.0219585
574	-0.0042522	0.0170593	0.0169931
577	-0.0267802	0.0307964	0.0064183
578	0.00874025	0.0089095	0.0243432
582	-0.0278157	0.0327075	0.00682952
583	0.00625199	-0.0553255	-0.0224805
584	-0.0105565	0.0221458	0.015473
585	-0.046691	0.0435872	-0.00542916
587	-0.0269047	0.0318814	0.00638301
588	-0.0306366	0.0326365	0.00445097
590	-0.0406971	0.0390966	-0.0016809
591	-0.0400383	0.0410305	-0.0011984
592	0.00339899	0.0125041	0.0224832
593	-0.015078	0.0246108	0.0119554
595	-0.041541	0.0379748	-0.0015692
596	-0.00947766	0.021941	0.0159541
598	-0.0362369	0.0383046	0.00164734
599	0.00709549	0.00887617	0.0215754
600	-0.006582	0.0222411	0.0162261
603	-0.0144087	0.0266006	0.0112886
604	-0.0243383	0.031477	0.00740573
605	-0.00374848	0.0149581	0.015654
607	-0.0120197	0.0236293	0.0121423
609	-0.00738381	0.0175602	0.0146324
614	-0.0304899	0.0353419	0.00525173
615	-0.0315533	0.0359324	0.0040042
616	-0.0277518	0.0364218	0.00483795
617	-0.0397424	0.0389644	-0.000228614
618	0.0466325	-0.0190984	0.0423529
619	-0.0344351	0.0368347	0.000583476
627	-0.0378641	0.0375101	0.000839847
630	-0.0199735	0.0144205	0.00409258
633	-0.0241078	0.0256057	0.00532648
634	-0.0242034	-0.0499372	-0.0456196
635	-0.02753	0.0334259	0.004506
636	-0.0430418	0.0355639	-0.00421144
637	-0.0456729	0.040011	-0.00402063
641	-0.0403292	0.0333795	-0.00322332
642	-0.0451408	0.0413771	-0.00398178
643	-0.0298874	-0.049268	-0.0480675
651	-0.0313577	0.0306651	0.00225607
652	-0.0297081	0.0340769	0.00451653
654	-0.0305413	0.034736	0.00392228
658	0.195904	-0.0250276	0.0225775
659	0.251994	-0.0139772	0.00577519
660	0.292531	0.00621668	0.00665626
661	0.198851	-0.0270634	0.0215342
664	0.0802619	-0.0427504	0.0485471
669	0.303512	0.00746852	0.00323394
670	-0.0328627	0.0370772	0.00235562
672	-0.0204379	-0.0505019	-0.0422158
673	0.0784179	-0.0415348	0.0484108
674	-0.0444137	-0.0287521	0.0164032
675	-0.0451503	-0.0286529	0.0154524
676	-0.0421456	-0.0291709	0.0164631
680	-0.04542	0.0412037	-0.00440767
684	-0.0376021	-0.0295186	0.0164228
685	-0.0220335	-0.0502807	-0.0430013
687	-0.0131688	-0.079176	0.103541
688	0.27473	-0.00952878	0.0120935
693	-0.0371463	0.0353023	0.000403456
694	-0.0327546	0.0363782	0.00368075
696	-0.0372541	0.0373884	0.000522724
697	-0.035605	0.0389508	0.00176221
698	-0.0315118	0.0368216	0.00341231
701	-0.0348151	0.0361747	0.00226516
702	-0.0387639	0.0365748	-0.00172148
703	-0.0361648	0.0508619	-0.00386477
705	-0.0456018	0.0415101	-0.00405543
707	-0.0273106	-0.0486639	-0.0481773
708	-0.0435197	0.0408811	-0.00325004
709	-0.0460199	0.0422788	-0.00430279
711	-0.0405636	0.0397448	-0.00202349
713	0.313706	0.0121742	0.00316208
715	-0.0445154	0.0416938	-0.00373968
716	0.362538	0.0137738	-0.0046133
717	-0.0327394	-0.0318181	0.0204374
718	-0.035447	-0.0334842	0.0194868
720	-0.0378516	0.0386859	-0.000339678
722	-0.0285888	-0.033059	0.0219993
723	-0.0407363	-0.0289414	0.0178678
724	-0.0422983	-0.0319163	0.0142571
725	-0.0267103	-0.0492742	-0.0457125
726	-0.0393071	-0.030573	0.017982
727	-0.0285696	-0.0482462	-0.0471266
729	-0.0109807	-0.0372671	0.0407079
731	-0.0320404	0.030933	0.000377412
732	-0.0334126	0.0317395	0.000622464
733	-0.0217376	0.0303257	0.00887309
735	-0.0301697	-0.0329238	0.0222623
736	-0.0353251	0.0378675	0.00158552
739	-0.0302434	-0.0490373	-0.0477519
742	-0.036459	0.0374779	0.000553346
744	-0.0330896	0.0362468	0.00289039
745	-0.0334317	-0.0501697	-0.0508086
747	-0.0348185	0.038587	0.00153181
750	-0.0235653	-0.0347873	0.023435
752	-0.0273686	0.0346637	0.0069127
753	-0.020146	0.0268623	0.00942049
754	-0.017781	-0.0384692	0.0382221
757	-0.00696404	-0.0391804	0.0302098
760	-0.0316562	0.0361047	0.00349283
762	0.333566	0.00351455	0.000732208
763	-0.0142762	-0.0511908	-0.0372401
767	0.312825	0.00820353	0.00524089
769	-0.0223868	0.031754	0.0100507
770	0.304177	0.00121527	0.00344261
771	-0.0362649	-0.0311757	0.018829
772	-0.0260138	0.0332645	0.00617673
774	-0.0249482	0.0343053	0.00686738
775	-0.0335667	-0.0325247	0.0221843
776	-0.0137006	0.0264512	0.0137567
777	-0.0156242	-0.0518942	-0.0377248
778	-0.0298011	-0.0337333	0.0224897
779	-0.0179494	0.0291501	0.0103248
780	-0.0256302	0.0338792	0.0066508
781	-0.0363658	0.039309	0.000605408
783	-0.0285035	0.0355101	0.00498894
785	0.294588	0.000648804	0.00731094
787	0.335527	0.00531782	0.00229931
788	-0.0304129	0.0389643	0.00271072
789	-0.0145672	-0.0538736	-0.0392455
793	-0.0277209	0.0344986	0.00591648
800	-0.0115283	-0.0523892	-0.037387
802	0.275491	-0.0136263	0.00497451
804	-0.0257298	0.0283378	0.00448202
805	0.0521757	-0.0239969	0.0433084
806	0.160654	0.346845	-0.124802
807	-0.0426664	-0.0251836	0.0171949
808	-0.0178718	0.023266	0.00855074
809	-0.0210442	-0.0504677	-0.042417
810	-0.0128413	-0.0527873	-0.0369328
811	-0.0134386	-0.0528889	-0.0367293
812	-0.0174585	-0.0514321	-0.0408419
813	-0.0282844	0.0351473	0.00433127
814	0.0130253	0.0118322	0.0275141
815	-0.0265343	-0.0341893	0.0228639
816	-0.0274179	-0.0338897	0.0233752
821	-0.0226246	-0.0520159	-0.0432642
822	-0.0183399	-0.0501078	-0.042344
823	-0.0209894	-0.0509056	-0.0449211
824	-0.0314629	-0.0326584	0.0211055
827	-0.0108951	-0.0528869	-0.0366735
831	-0.0299673	-0.0348185	0.0226852
832	-0.0249157	-0.0500168	-0.0457384
833	-0.0263941	-0.0515298	-0.0458506
834	-0.0340142	0.0364555	0.00263904
835	-0.0342717	0.036052	0.00171697
837	-0.0192164	-0.0511083	-0.0409129
838	-0.0108804	-0.0519131	-0.0345642
840	0.0701085	-0.0454953	0.0480025
842	0.101544	0.30273	-0.10861
843	-0.0377257	0.0387647	-0.000127047
845	-0.04104	0.0382999	-0.0012728
846	-0.00704533	-0.0530589	-0.0334229
847	-0.0256371	0.0304803	0.00607989
871	-0.0305693	0.0299571	0.0011966
872	-0.0217464	-0.0508438	-0.0434922
873	-0.022515	-0.0507697	-0.0432301
874	-0.0280622	0.0345916	0.00542802
875	-0.0355574	0.0383704	0.00164112
876	-0.0437349	0.0401524	-0.00233362
877	-0.0326239	0.0379166	0.00344321
878	-0.0455743	0.0411459	-0.004021
879	-0.0289867	0.0286157	0.00259649
893	-0.0453256	0.0410334	-0.00393
900	0.325659	0.00914076	0.00436354
901	-0.0390724	0.0328779	-0.00285025
902	-0.0431262	0.0421829	-0.00460173
903	0.0218191	-0.0572219	-0.00931311
905	-0.0175215	-0.0522496	-0.0405302
907	-0.0226969	-0.0503151	-0.0458254
908	-0.0359696	0.0386404	0.00195879
909	-0.0310928	0.0313631	0.00233439
911	-0.0275614	0.029574	0.00330297
950	-0.0306998	0.0297075	0.00210302
951	-0.00915597	-0.0528733	-0.0334804
952	-0.0178629	-0.0521129	-0.0414275
953	-0.0251401	0.03352	0.00736443
955	-0.0175577	-0.0512817	-0.045165
956	-0.0216737	-0.0509679	-0.0478329
958	-0.0268331	0.0330522	0.00628936
959	-0.0312078	0.0364004	0.00407491
960	-0.042585	0.04137	-0.00316268
962	-0.0416179	0.0416929	-0.00252604
963	-0.0445318	0.0408202	-0.00350028
964	-0.0420625	0.0404875	-0.00275188
965	-0.0382786	0.0339178	-0.00249334
966	-0.0290569	0.0342182	0.00113598
1000	-0.0217836	-0.0511172	-0.044655
C1	-0.0330686	-0.0322453	0.0205761
C2	-0.0174797	-0.0361659	0.0275561
C3	-0.0309634	0.0359575	0.00409408
C4	-0.00435553	-0.0548588	-0.0314399
C5	-0.0343826	0.0371809	0.00252174
G	0.0230674	0.000712435	0.0311429
K	-0.032921	0.0367014	0.00340007
L	-0.0359512	0.0359343	0.00155739
M	-0.0162509	-0.0366756	0.0303804
