# Supplementary material for: Assessment of Genetic Diversity and Structure of Large Garlic (Allium sativum) Germplasm Bank, by Diversity Arrays Technology “Genotyping-by-Sequencing” Platform (DArTseq)
Source: Front Genet. 2017 Jul 20;8:98. doi: 10.3389/fgene.2017.00098 (PMC5517412; doi:10.3389/fgene.2017.00098)
Supplement: Supplementary file 7 [file Data_Sheet_5.XLSX]

## Sheet: Hoja1
ID	Cluster 1	Cluster 2	Cluster 3
1	0.551	0.171	0.278		Supplementary Table 5 - STRUCTURE-inferred values.
2	0.548	0.169	0.283
3	0.54	0.182	0.277
4	0.198	0.662	0.139
7	0.014	0.974	0.013
10	0.009	0.979	0.012
12	0.052	0.925	0.023
13	0.549	0.169	0.282
14	0.552	0.167	0.281
16	0.555	0.162	0.283
17	0.549	0.168	0.283
19	0.548	0.172	0.28
20	0.54	0.195	0.265
21	0.549	0.17	0.281
26	0.551	0.183	0.266
27	0.558	0.164	0.278
28	0.547	0.173	0.28
29	0.554	0.17	0.277
30	0.558	0.159	0.282
32	0.555	0.163	0.282
33	0.548	0.177	0.274
36	0.533	0.198	0.27
37	0.556	0.162	0.282
38	0.555	0.168	0.277
39	0.54	0.193	0.266
41	0.548	0.171	0.281
43	0.038	0.938	0.024
44	0.546	0.187	0.267
45	0.536	0.201	0.262
47	0.554	0.169	0.278
50	0.472	0.292	0.237
51	0.016	0.947	0.037
54	0.543	0.19	0.267
59	0.55	0.167	0.284
64	0.561	0.157	0.282
71	0.533	0.202	0.266
74	0.553	0.168	0.278
76	0.443	0.32	0.237
77	0.551	0.164	0.286
78	0.008	0.98	0.012
79	0.559	0.158	0.283
85	0.551	0.169	0.28
86	0.521	0.21	0.269
87	0.553	0.173	0.274
88	0.538	0.191	0.271
89	0.542	0.181	0.277
90	0.531	0.205	0.264
91	0.56	0.164	0.276
92	0.556	0.158	0.286
96	0.485	0.262	0.253
98	0.539	0.175	0.285
100	0.542	0.192	0.266
101	0.549	0.173	0.278
107	0.55	0.163	0.287
109	0.53	0.216	0.255
110	0.536	0.19	0.274
114	0.568	0.148	0.284
116	0.555	0.167	0.278
117	0.55	0.168	0.281
119	0.562	0.152	0.285
120	0.552	0.162	0.287
123	0.554	0.164	0.281
124	0.551	0.168	0.281
125	0.548	0.17	0.282
126	0.03	0.039	0.931
127	0.536	0.2	0.264
130	0.532	0.201	0.267
131	0.549	0.172	0.279
132	0.546	0.175	0.279
136	0.554	0.165	0.281
137	0.553	0.167	0.28
138	0.553	0.169	0.279
139	0.551	0.168	0.28
140	0.549	0.174	0.277
141	0.556	0.166	0.278
149	0.551	0.166	0.283
150	0.541	0.178	0.281
154	0.547	0.17	0.283
156	0.548	0.172	0.28
158	0.54	0.178	0.282
161	0.553	0.16	0.287
162	0.556	0.164	0.28
166	0.558	0.158	0.283
167	0.2	0.091	0.709
171	0.538	0.171	0.291
172	0.545	0.171	0.283
173	0.553	0.164	0.283
176	0.044	0.032	0.924
189	0.002	0.004	0.994
193	0.202	0.083	0.714
217	0.034	0.036	0.93
219	0.313	0.103	0.584
225	0.557	0.156	0.288
238	0.531	0.208	0.262
239	0.162	0.089	0.749
243	0.032	0.942	0.026
246	0.487	0.18	0.333
249	0.549	0.171	0.28
252	0.543	0.175	0.282
263	0.394	0.323	0.283
265	0.377	0.332	0.29
266	0.426	0.349	0.225
268	0.548	0.171	0.282
270	0.313	0.429	0.258
272	0.378	0.334	0.288
273	0.388	0.326	0.286
274	0.399	0.327	0.273
276	0.373	0.335	0.291
278	0.362	0.361	0.276
280	0.552	0.167	0.281
296	0.535	0.149	0.316
297	0.55	0.169	0.28
299	0.019	0.964	0.017
300	0.395	0.346	0.258
301	0.422	0.315	0.263
302	0.385	0.335	0.28
303	0.544	0.178	0.278
314	0.551	0.166	0.283
315	0.433	0.284	0.284
324	0.554	0.167	0.279
328	0.073	0.892	0.035
332	0.554	0.167	0.279
334	0.01	0.98	0.01
335	0.538	0.2	0.262
338	0.55	0.168	0.282
339	0.551	0.171	0.278
342	0.561	0.156	0.283
343	0.555	0.163	0.283
344	0.551	0.17	0.279
348	0.05	0.918	0.032
349	0.554	0.162	0.284
353	0.211	0.076	0.714
354	0.229	0.093	0.678
356	0.549	0.174	0.276
358	0.012	0.98	0.007
360	0.538	0.191	0.271
363	0.029	0.953	0.018
364	0.245	0.083	0.672
366	0.541	0.181	0.278
367	0.008	0.983	0.009
368	0.536	0.195	0.269
369	0.009	0.983	0.009
373	0.399	0.319	0.282
376	0.538	0.201	0.261
377	0.009	0.984	0.007
379	0.545	0.178	0.277
380	0.543	0.192	0.265
386	0.196	0.094	0.71
389	0.541	0.193	0.265
390	0.549	0.171	0.279
391	0.377	0.334	0.288
394	0.023	0.96	0.017
396	0.386	0.322	0.292
403	0.527	0.21	0.262
404	0.385	0.338	0.278
409	0.537	0.193	0.271
418	0.546	0.176	0.278
423	0.537	0.2	0.263
424	0.543	0.194	0.263
425	0.544	0.19	0.266
427	0.549	0.169	0.282
429	0.547	0.173	0.28
430	0.286	0.549	0.165
431	0.54	0.199	0.262
432	0.537	0.198	0.264
433	0.541	0.194	0.265
434	0.541	0.19	0.269
438	0.531	0.203	0.266
440	0.538	0.205	0.257
444	0.541	0.18	0.279
449	0.541	0.18	0.279
452	0.533	0.203	0.264
454	0.546	0.173	0.28
457	0.531	0.202	0.267
459	0.209	0.085	0.706
461	0.537	0.191	0.272
464	0.539	0.194	0.267
466	0.527	0.212	0.261
467	0.543	0.19	0.267
469	0.519	0.193	0.288
470	0.533	0.203	0.264
486	0.555	0.158	0.286
487	0.553	0.165	0.282
489	0.557	0.162	0.282
491	0.55	0.168	0.282
494	0.523	0.215	0.262
497	0.547	0.172	0.28
502	0.546	0.174	0.28
504	0.184	0.084	0.732
506	0.552	0.164	0.284
510	0.094	0.853	0.053
511	0.011	0.976	0.013
513	0.012	0.978	0.011
514	0.008	0.98	0.012
517	0.54	0.179	0.281
520	0.525	0.209	0.265
522	0.202	0.084	0.714
523	0.22	0.064	0.716
526	0.553	0.162	0.284
530	0.514	0.213	0.273
531	0.528	0.208	0.265
533	0.532	0.206	0.262
536	0.534	0.199	0.266
537	0.547	0.173	0.279
540	0.547	0.176	0.277
541	0.546	0.176	0.278
542	0.552	0.166	0.281
543	0.541	0.182	0.277
545	0.552	0.163	0.285
547	0.559	0.158	0.284
550	0.547	0.177	0.277
553	0.531	0.194	0.275
556	0.539	0.196	0.265
559	0.536	0.202	0.263
566	0.553	0.161	0.286
568	0.551	0.171	0.278
570	0.554	0.17	0.277
572	0.547	0.176	0.277
574	0.558	0.158	0.284
577	0.544	0.178	0.278
578	0.561	0.159	0.281
582	0.547	0.175	0.278
583	0.524	0.221	0.255
584	0.546	0.177	0.277
585	0.537	0.18	0.284
587	0.544	0.181	0.275
588	0.547	0.175	0.278
590	0.54	0.176	0.284
591	0.533	0.188	0.278
592	0.534	0.198	0.267
593	0.537	0.189	0.274
595	0.539	0.182	0.279
596	0.539	0.188	0.273
598	0.55	0.168	0.283
599	0.551	0.172	0.277
600	0.559	0.162	0.279
603	0.552	0.171	0.277
604	0.543	0.182	0.274
605	0.56	0.158	0.282
607	0.554	0.165	0.28
609	0.554	0.168	0.278
614	0.55	0.167	0.282
615	0.556	0.162	0.282
616	0.55	0.164	0.286
617	0.551	0.168	0.281
618	0.564	0.163	0.273
619	0.553	0.168	0.279
627	0.543	0.179	0.277
630	0.473	0.274	0.253
633	0.553	0.165	0.282
634	0.537	0.197	0.267
635	0.554	0.165	0.282
636	0.54	0.184	0.275
637	0.551	0.167	0.283
641	0.551	0.171	0.278
642	0.536	0.185	0.279
643	0.535	0.2	0.265
651	0.549	0.17	0.281
652	0.545	0.175	0.28
654	0.544	0.173	0.283
658	0.316	0.088	0.597
659	0.155	0.072	0.773
660	0.202	0.085	0.713
661	0.307	0.106	0.587
664	0.466	0.248	0.286
669	0.196	0.077	0.727
670	0.557	0.157	0.286
672	0.536	0.198	0.266
673	0.49	0.216	0.294
674	0.009	0.981	0.011
675	0.01	0.98	0.011
676	0.008	0.985	0.007
680	0.539	0.18	0.281
684	0.013	0.973	0.013
685	0.522	0.215	0.263
687	0.397	0.329	0.274
688	0.214	0.082	0.704
693	0.549	0.173	0.278
694	0.551	0.17	0.279
696	0.547	0.17	0.283
697	0.549	0.171	0.281
698	0.553	0.163	0.284
701	0.547	0.168	0.285
702	0.531	0.183	0.286
703	0.509	0.167	0.324
705	0.54	0.18	0.279
707	0.547	0.179	0.274
708	0.546	0.173	0.281
709	0.54	0.171	0.289
711	0.542	0.178	0.28
713	0.187	0.082	0.732
715	0.543	0.17	0.288
716	0.039	0.028	0.933
717	0.008	0.982	0.011
718	0.009	0.979	0.012
720	0.549	0.169	0.282
722	0.014	0.972	0.014
723	0.008	0.981	0.011
724	0.008	0.98	0.012
725	0.526	0.214	0.26
726	0.01	0.979	0.01
727	0.517	0.221	0.262
729	0.375	0.32	0.305
731	0.554	0.164	0.282
732	0.545	0.174	0.281
733	0.561	0.157	0.282
735	0.01	0.979	0.011
736	0.543	0.176	0.281
739	0.484	0.266	0.25
742	0.543	0.174	0.283
744	0.546	0.172	0.283
745	0.511	0.232	0.257
747	0.55	0.169	0.282
750	0.018	0.97	0.011
752	0.554	0.165	0.281
753	0.553	0.167	0.28
754	0.401	0.32	0.279
757	0.409	0.302	0.289
760	0.545	0.173	0.282
762	0.031	0.03	0.94
763	0.536	0.202	0.262
767	0.194	0.081	0.725
769	0.551	0.168	0.281
770	0.042	0.043	0.915
771	0.01	0.982	0.008
772	0.552	0.17	0.278
774	0.544	0.17	0.286
775	0.009	0.979	0.012
776	0.56	0.157	0.284
777	0.539	0.197	0.264
778	0.012	0.976	0.013
779	0.553	0.168	0.279
780	0.553	0.166	0.282
781	0.543	0.168	0.289
783	0.556	0.156	0.288
785	0.084	0.058	0.858
787	0.043	0.038	0.919
788	0.548	0.155	0.296
789	0.538	0.186	0.276
793	0.551	0.169	0.281
800	0.535	0.201	0.263
802	0.142	0.065	0.793
804	0.541	0.179	0.28
805	0.576	0.144	0.28
806	0.001	0.002	0.997
807	0.01	0.98	0.01
808	0.552	0.172	0.276
809	0.538	0.195	0.266
810	0.535	0.201	0.265
811	0.523	0.22	0.256
812	0.54	0.193	0.267
813	0.551	0.165	0.284
814	0.561	0.156	0.283
815	0.013	0.977	0.01
816	0.015	0.975	0.01
821	0.519	0.229	0.252
822	0.53	0.208	0.262
823	0.538	0.198	0.264
824	0.014	0.976	0.01
827	0.538	0.202	0.26
831	0.007	0.983	0.009
832	0.535	0.199	0.266
833	0.514	0.226	0.26
834	0.54	0.182	0.277
835	0.55	0.168	0.282
837	0.537	0.197	0.266
838	0.536	0.194	0.27
840	0.521	0.227	0.252
842	0.002	0.004	0.994
843	0.55	0.167	0.283
845	0.551	0.166	0.283
846	0.535	0.203	0.262
847	0.559	0.16	0.282
871	0.554	0.166	0.28
872	0.539	0.193	0.269
873	0.538	0.197	0.265
874	0.547	0.167	0.286
875	0.534	0.183	0.283
876	0.544	0.178	0.279
877	0.552	0.167	0.281
878	0.555	0.158	0.287
879	0.554	0.162	0.284
893	0.546	0.173	0.281
900	0.199	0.075	0.726
901	0.544	0.175	0.281
902	0.546	0.167	0.287
903	0.544	0.197	0.258
905	0.538	0.198	0.264
907	0.535	0.197	0.269
908	0.55	0.169	0.281
909	0.544	0.175	0.281
911	0.544	0.174	0.282
950	0.55	0.167	0.284
951	0.516	0.229	0.255
952	0.535	0.199	0.267
953	0.547	0.177	0.277
955	0.523	0.205	0.273
956	0.523	0.2	0.277
958	0.546	0.176	0.277
959	0.556	0.16	0.284
960	0.55	0.166	0.284
962	0.542	0.173	0.285
963	0.548	0.171	0.281
964	0.546	0.171	0.282
965	0.539	0.18	0.281
966	0.531	0.175	0.294
1000	0.53	0.197	0.273
C1	0.009	0.981	0.01
C2	0.017	0.968	0.014
C3	0.547	0.171	0.282
C4	0.529	0.211	0.26
C5	0.543	0.175	0.283
G	0.56	0.16	0.28
K	0.554	0.162	0.284
L	0.545	0.177	0.278
M	0.016	0.969	0.014
